# Supplementary material for: The Behavioral and Cognitive Executive Disorders of Stroke: The GREFEX Study
Source: PLoS One. 2016 Jan 29;11(1):e0147602. doi: 10.1371/journal.pone.0147602 (PMC4732595; doi:10.1371/journal.pone.0147602)
Supplement: S1 File — (XLS) [file pone.0147602.s001.xls]

## Sheet: column name
when using these data, please cite 2 papers:			GREFEX protocol:	Godefroy O, Azouvi P, Robert P, Roussel M, LeGall D, Meulemans T; Groupe de Réflexion sur l'Evaluation des Fonctions Exécutives Study Group. Dysexecutive syndrome: diagnostic criteria and validation study.Ann Neurol. 2010; 68: 855-64.
			stroke data:	Roussel M, Martinaud O, Hénon H, Vercelletto M, Bindschadler C, Joseph PA, Robert P, Labauge P, Godefroy O on behalf of the GREFEX study group. The behavioral and cognitive executive disorders of stroke: The GREFEX study. Plos One 2015 <to be completed>
SubjectN		subject number
Center		center number
AGE		age	(yrs)
Education3$		education level	(1=primary;2=secondary;3=high)
Meca2		stroke subtype	ACoA=Aneurysm of the Anterior Communicating Artery; CVT=Cerebral venous Thrombosis; ICH=IntraCrebral Hemorrhage
MMSE		MinimEntal State Examination
EMPAN		Digit span forward
S1T	cognitive: tests	Stroop naming time
S1ENC		Stroop naming non corrected error
S2T		Stroop reading time
S2ENC		Stroop reading non corrected error
S3T		Stroop interference time
S3ENC		Stroop interference non corrected error
S31ENC		Stroop interference non corrected error -Stroop naming non corrected error
SET_RK		6Element task Rank
TMTAT		Trail Making test A time
TMTAE		Trail Making test A error
TMTBT		Trail Making test B time
TMTBE		Trail Making test B total error
TMTBAE		Trail Making test B total error - Trail Making test A error
TMTBP		Trail Making test B perseverative error
BRIXT_ER		Brixton error
MU		Mu
P		Fluence letter 'p'
ANX		Fluence 'animals'
CATE		Modified Card sorting test: category
ERR_TOT		Modified Card sorting test: total error
PE		Modified Card sorting test: perseverative error
RÉDUCFS	Behavior: Inventory	global hypoactivity with apathy-abulia;
ANTICIP		difficulties for anticipation, planning and initiation of activities;
DÉSINT		disinterest and indifference to his own concern and others;
EUPH		euphoria, emotional lability and moria
IRRITAB		irritability-impulsivity-aggressiveness;
HYRACTIV		hyperactivity-distractibility-psychomotor instability
PERSÉV		stereotyped and perseverative behavior
DÉPEND		environmental dependency
ANOSOG		anosognosia-anosodiaphoria;
CONFAB		spontaneous confabulations;
CONDSOC		social behavior disorders;
CONDSEX		disorders of sexual, eating and urinary behavior

## Sheet: final
data use implies to cite 2 references (see column name)	SubjectN	Center	AGE	Education3$	Meca2	MMSE	EMPAN	S1T	S1ENC	S2T	S2ENC	S3T	S3ENC	S31ENC	SET_RK	TMTAT	TMTAE	TMTBT	TMTBE	TMTBAE	TMTBP	BRIXT_ER	MU	P	ANX	CATE	ERR_TOT	PE	RÉDUCFS	ANTICIP	DÉSINT	EUPH	IRRITAB	HYRACTIV	PERSÉV	DÉPEND	ANOSOG	CONFAB	CONDSOC	CONDSEX
Godefroy O, Azouvi P, Robert P, Roussel M, LeGall D, Meulemans T; Groupe de Réflexion sur l'Evaluation des Fonctions Exécutives Study Group. Dysexecutive syndrome: diagnostic criteria and validation study.Ann Neurol. 2010; 68: 855-64.	1	1	79	1	ACoA	23	5	97	1	65	0	168	0	0	3	158	0	520	0	0	0	14	74	10	24	6	10	4
Roussel M, Martinaud O, Hénon H, Vercelletto M, Bindschadler C, Joseph PA, Robert P, Labauge P, Godefroy O on behalf of the GREFEX study group. The behavioral and cognitive executive disorders of stroke: The GREFEX study. Plos One 2015 <to be completed>	2	1	63	1	ACoA	29	4	98	0	65	0	184	0	0	6	44	0	101	1	1	0	33	79	9	19	6	6	1	4	0	0	0	0	0	0	0	0	0	0	0
	3	1	58	1	ACoA	25	4	79	0	65	0	204	2	2	2	48	0	167	1	1	0	13	82	14	26	6	3	0	0	0	0	0	0	0	0	0	0	0	0	0
	4	1	56	2	ACoA	29	4	90	0	68	0	130	0	0	6	56	0	138	1	1	0	29	92	13	41	6	7	3	0	0	0	0	0	0	0	0	0	0	0	0
	5	1	39	1	ACoA	30	6	62	0	47	0	126	0	0	6	31	0	79	0	0	0	22	100	14	19	5	11	3	0	0	0	0	0	0	0	0	0	0	0	0
	6	1	37	1	CVT	29	5	83	0	64	0	135	0	0	6	45	0	106	1	1	1	20	78	18	28	5	12	5	0	0	0	0	0	0	0	0	0	0	0	0
	7	1	69	2	CVT	30	6	45	0	34	0	87	0	0	6	60	0	70	0	0	0	9	97	19	29	6	1	0	0	0	0	0	0	0	0	0	0	0	0	0
	8	1	52	1	CVT	30	5	93	2	67	0	163	1	0	5	44	0	124	0	0	0	22	94	12	29	6	4	2	0	0	0	0	0	0	0	0	0	0	0	0
	9	1	54	1	CVT	26	4	72	0	54	0	132	0	0	4	73	0	172	3	3	1	42	88	9	22	5	14	5	0	0	0	0	0	0	0	0	0	0	0	0
	10	1	49	1	CVT	25	5	87	0	53	0	119	0	0	6	52	0	144	0	0	0	17	91	8	24	6	7	2	3	0	0	0	0	0	0	0	1	0	0	0
	11	1	41	3	CVT	28	4	71	0	60	0	104	0	0	5	41	0	75	0	0	0	17	96	26	35	6	6	0	0	0	0	0	0	0	0	0	0	0	0	0
	12	1	26	3	CVT	29	5	73	0	52	1	128	0	0	5	48	0	77	0	0	0	15	85	16	30	6	2	0	0	0	0	0	0	0	0	0	0	0	0	0
	13	1	36	1	CVT	21	2	145	2	84	0	335	2	0	5	85	2	578	5	3	1	19	66	6	13	6	10	7
	14	1	19	3	CVT	30	5	64	0	56	0	94	2	2	6	33	0	60	0	0	0	12	77	21	34	6	1	0	0	0	0	0	0	0	0	0	0	0	0	0
	15	1	23	3	CVT	30	5	71	0	54	0	108	0	0		23	0	59	0	0	0	8	76	16	22	6	4	3	0	2	0	1	0	3	6	0	0	3	0	12
	16	1	24	2	CVT	27	5	77	0	56	0	118	0	0	5	32	0	90	0	0	0	13	104	13	27	6	5	0
	17	1	41	2	CVT	28	5	65	0	55	0	149	0	0	6	53	0	90	0	0	0	16	55	16	21	3	15	5	0	0	0	0	0	0	0	0	0	0	0	0
	18	1	58	1	CVT	28	4	132	0	109	0	213	0	0		100	0	176	0	0	0	19	81	13	27	5	8	2
	19	1	48	2	CVT	29	7	53	0	38	0	80	0	0		29	0	50	0	0	0		99	13	37	6	8	3
	20	1	41	3	CVT	29	5	43	0	41	0	57	0	0	6	37	0	62	1	1	1	8	97	17	31	6	8	5
	21	1	20	2	CVT	26	6	82	0	54	0	106	0	0	3	19	0	73	1	1	0	12	96	16	27	6	4	3	0	0	0	0	0	0	0	0	0	0	0	0
	22	1	25	3	CVT	29	3	68	0	51	1	88	2	2	6	41	0	117	2	2	0	8	82	22	29	5	7	0	0	2	0	0	0	0	0	0	0	0	0	0
	23	1	16	2	CVT	25	6	77	0	51	5	141	2	2	2	23	0	89	0	0	0	13	102	9	22	5	13	1	1	0	3	0	0	8	0	0	6	0	6	0
	24	1	40	2	CVT	24	4	65	0	48	0	119	0	0	5	39	0	102	2	2	0	41	104	23	22	6	5	3	0	3	3	4	2	2	1	2	4	2	2	2
	25	1	16	2	CVT	28	5	71	0	48	0	146	0	0		40	1	109	0	-1	0	22	90	5	26	5	9	3	0	0	0	0	0	0	0	0	0	0	0	0
	26	1	56	3	CVT	26	3	161	14	52	0	278	5	0	6	38	0	148	0	0	0	14	77	11	11	6	3	2	0	6	6	9	8	0	0	0	0	0	0	0
	27	1	48	3	CVT	27	6	61	0	35	0	123	0	0		43	0	128	3	3	0		93	27	29
	28	1	40	2	CVT	29	4	68	0	50	0	100	0	0	6	31	0	60	0	0	0	9	76	23	25	6	3	0	0	0	0	0	0	0	0	0	0	0	0	0
	29	1	29	2	CVT	28	6	75	0	60	0	126	0	0	6	24	0	96	0	0	0	15	75	10	16	6	9	4	3	0	6	12	6	0	0	0	0	0	0	4
	30	1	38	2	CVT	26	6	62	0	47	0	325	3	3	6	24	0	65	0	0	0	18	122	15	15	5	16	5	0	0	0	0	0	0	0	0	0	0	0	0
	31	1	41	2	CVT	29	5	63	0	39	0	208	1	1	6	29	0	96	0	0	0	23	88	22	27	6	2	0	0	0	0	0	0	0	0	0	0	0	0	0
	32	1	46	2	CVT	27	6	60	0	54	0	108	0	0		25	0	116	1	1	0		84	8	19
	33	1	21	3	CVT	27		84	1	66	0	166	0	0		32	0	99	0	0	0			10	10
	34	1	66	1	CVT									0		132	2			0									0	0	0	0	0	0	0	0	0	0	0	0
	35	1	58	1	CVT	30		58	0	47	0	107	0	0	6	31	0	83	1	1	0	11	100	30	26	6	2	1	0	0	0	0	0	0	0	0	0	0	0	0
	36	1	33	1	CVT	28	5	70	0	67	0	96	0	0		40	0	72	0	0	0		82	4	16	6	3	0
	37	1	34	3	CVT	28	6	70	0	43	0	84	0	0	6	58	0	82	0	0	0	10	80	18	24	6	2	0
	38	1	18	2	CVT	30	7	50	0	33	0	81	0	0		26	0	61	0	0	0		92	24	34
	39	1	25	2	CVT	27	6	78	0	62	0	135	0	0	5	39	0	57	0	0	0	15	88	17	33	5	13	4	0	0	0	0	0	0	0	0	0	0	0
	40	1	43	1	ACoA		4	100	2	49	0	176	1	0	6	28	0	200	3	3	3	12	89	9	23	6	2	0	4	0	0	0	0	0	0	0	0	0	0	0
	41	1	61	1	ACoA	29	5	155	2	74	0	177	0	0	6	70	0	107	0	0	0	9	62	11	15	6	5	0	4	0	0	0	0	0	0	0		0	0	0
	42	1	48	3	ACoA	30	4	68	0	58	1	155	0	0	6	62	0	178	3	3	1	19	106	26	29	4	10	4
	43	1	21	2	ACoA	20	4	74	2	61	0	163	7	5	4	31	0	81	0	0	0	19	88	9	15	6	10	3
	44	1	62	1	ACoA	27	4	108	2	85	1	165	12	10	3	68	0	270	5	5	3	33	101	4	13	2	31	15
	45	1	41	2	ACoA	27	5	67	2	43	0	115	0	0	5	40	0	105	0	0	0	34	66	13	21	6	12	6	0	0	0	0	0	0	0	0	0	0	0	0
	46	1	54	1	ACoA	28	5	65	0	53	0	108	0	0	6	56	0	100	0	0	0	12	86	25	31	6	2	0	0	0	0	0	0	0	0	0	0	0	0	0
	47	1	40	2	ACoA	29	6	63	1	42	0	110	0	0	6	58	0	144	0	0	0	11	102	21	36	6	9	1	0	0	0	0	0	0	0	0	0	0	0	0
	48	1	43	1	ACoA	29	9	60	1	48	0	105	0	0	6	73	0	114	0	0	0	10	112	19	29	6	0	0	0	0	0	0	0	0	0	0	0	0	0	0
	49	1	43	2	ACoA	30	8	58	0	48	0	85	0	0	4	27	0	54	1	1	0	15	94	30	49	6	2	0	0	0	0	0	0	0	0	0	0	0	0	0
	50	1	75	1	ACoA	28	5	81	0	48	0	132	0	0	2	55	0	180	0	0	0	25	108	9	22	4	21	9
	51	1	43	2	ACoA	29	6	90	0	56	0	145	0	0	6	35	0	83	1	1	0	16	68	16	41	6	3	0
	52	1	28	3	ACoA	30	6	60	0	45	0	96	0	0	4	31	0	51	0	0	0	11	79	24	38	6	4	1
	53	1	42	1	ACoA	29	4	107	2	57	1	134	1	0	6	75	0	133	1	1	0	14	78	14	26	5	6	1	0	8	0	0	0	0	0	0	0	0	0	0
	54	1	65	1	ACoA	29	6	62	0	49	0	119	0	0	6	35	0	80	0	0	0	11	80	25	25	5	14	3	0	0	0	0	1	0	0	0	0	0	0	0
	55	1	49	1	ACoA	25	4	58	0	51	0	127	1	1	6	53	0					22	82	10	15	3	17	4	0	0	0	0	0	0	0	0	0	0	0	0
	56	1	40	2	ACoA	30	6	62	1	47	0	108	2	1	6	41	0	81	0	0	0	17	90	20	29	6	10	2	0	0	0	0	0	0	0	0	0	0	0	0
	57	1	54	2	ACoA	27	6	43	0	42	0	97	0	0	3	34	0	54	0	0	0	21	94	17	33	6	5	3	0	0	0	0	0	0	0	0	0	0	0	0
	58	1	60	1	ACoA	30	7	48	0	34	0	102	0	0	6	28	0	105	4	4	2	23	105	27	36	5	15	3	0	0	0	0	0	0	0	0	0	0	0	0
	59	1	23	3	ACoA	30	7	49	0	37	0	73	0	0	4	22	0	42	0	0	0	6	95	38	39	6	4	0	0	0	0	0	0	0	0	0	0	0	0	0
	60	1	63	3	ACoA	30	7	59	0	45	0	121	4	4	5	36	0	66	0	0	0	26	90	23	48	5	8	1	0	0	0	0	0	0	0	0	0	0	0	0
	61	1	54	2	ACoA	29	5	66	0	40	0	107	0	0	3	35	0	54	0	0	0	21	105	28	23	6	2	0
	62	1	53	2	ACoA	27	5	84	0	41	0	250	0	0	4	54	1		4	3	2	14	54	13	23	5	17	11	0	0	0	3	0	0	3	0	0	0	0	0
	63	1	48	2	ACoA	29	6	55	0	42	0	145	1	1	6	33	0	93	1	1	0	14	79	36	52	6	3	2	0	0	0	0	0	0	0	0	0	0	0	0
	64	1	62	1	ACoA	26	5	42	0	58	0	268	5	5	5	44	0	213	2	2	1	13		20	34	6	5	2	0	0	0	0	0	0	0	0	0	0	0	0
	65	1	50	1	ACoA	24	4	107	4	110		196	21	17	4	109	1					19	89	5	17	2	19	9
	66	1	50	2	ACoA	28	7	63	0	47		111	0	0	5	49	0	74	0	0	0	12	88	29	30	6	2	0	0	0	8	0	8	0	0	0	0	0	0	0
	67	1	53	3	ACoA	29	6	64	0	48		100	0	0	5	33	0	87	0	0	0	16	91	30	35	6	0	0	3	3	0	0	0	0	0	0	0	0	0	0
	68	1	27	3	ACoA	30	5	61	0	40		99	0	0	6	37	0	50	0	0	0	4	100	28	30	6	0	0	0	0	0	0	0	0	0	0	0	0	0	0
	69	1	49	1	INFARCT		4	97	0	65	2	338	8	8	5	57	0	142	3	3	0	23	79	7	9	3	26	14	3	0	12	0	0	0	0	0	0	0	0	0
	70	1	52	2	INFARCT	29	6	116	1	59	0	143	0	0	6	38	0	79	0	0	0	11	91	15	9	6	2	2	3	6	0			0	0	0	0	0	0	0
	71	1	51	2	INFARCT	25	5	85	0	50	0	146	2	2	5	66	0	99	0	0	0	16	92	11	14	6	1	0
	72	1	43	2	INFARCT	29	7	70	0	45	0	134	0	0	6	41	0	98	1	1	1	7	94	21	36	6	0	0	12	12	12	2	8	8	8	0	0	0	0	0
	73	1	62	1	INFARCT	26	4	62	0	43	0	152	10	10	6	53	0	156	0	0	0	28	76	21	15	5	9	2	0	1	1	2	2	0	0	0	0	0	0	0
	74	1	33	3	INFARCT	29	8	58	0	41	0	99	0	0	6	24	0	62	0	0	0	17	99	23	28	6	2	0
	75	1	47	2	INFARCT	23	7	99	1	53	0	379	8	7	4	148	0	540	1	1	0	14	84	24	34	6	3	1	0	0	0	4	3	3	4	0	0	0	1	0
	76	1	23	2	INFARCT	28	2	69	0	43	0	117	1	1	4	40	0	82	1	1	0	27	87	11	14	2	20	6	0	0	0	0	0	0	0	0	0	0	0	0
	77	1	54	2	INFARCT	29	6	61	0	43	0	135	0	0	4	35	0	66	0	0	0	15	103	15	36	6	2	0	3	1	1	1	1	1	1	0	0	0	0	0
	78	1	53	1	INFARCT	21	5	109	2	102	0	222	4	2		83	1	296	2	1	1		82	3	13	2	24	17	12	9	9	9	9	6	9	0	9	0	6	0
	79	1	23	3	INFARCT	30	7	47	0	36	0	72	0	0	6	20	0	34	0	0	0	8	87	34	61	5	9	2	0	0	0	0	0	0	0	0	0	0	0	0
	80	1	51	1	INFARCT	29	5	83	0	57	0	143	0	0		61	0	207	1	1	1	16	90	6	17	5	9	2
	81	1	59	3	INFARCT	28	7	59	0	39	0	105	1	1	2	43	0	64	0	0	0	13	102	20	29	6	6	5	0	0	2	0	0	0	0	0	0	0	0	0
	82	1	55	1	INFARCT	29	5	97	1	58	0	154	3	2		62	0	116	0	0	0		93	9	18
	83	1	67	1	INFARCT	28	6	72	0	45	0	158	1	1	6	49	0	90	0	0	1	14	78	20	28	6	4	2
	84	1	59	2	ICH	27	6	68	0	41	0	151	0	0		32	0	99	1	1	0		90	19	33
	85	1	58	2	INFARCT	30	8	75	0	46	0	119	0	0	5	54	0	119	1	1	0	12	60	21	18	6	6	3
	86	1	50	2	INFARCT	28	7	84	0	62	0	135	2	2	2	60	0					25	86	18	29	1	21	2
	87	1	62	2	INFARCT	30	6	79	0	46	0	148	0	0	6	41	0	76	0	0	0	12	86	31	39	6	10	3
	88	1	57	2	ICH	26		74	0	41	0	159	1	1		57	1	172	1	0	0			13	25				8	0	6	0	0	0	2	0	6	0	0	0
	89	1	57	2	ICH	28		68	0	54	0	144	1	1		58	0	96	0	0	0			16	25	6	2	0	1	0	2	1	1	0	0	0	1	0	0	0
	90	1	63	1	ICH	28		96	0	57	0	206	0	0		68	0	530	6	6	2			9	24	3	10	1	0	0	0	0	0	0	0	0	0	0	0	0
	91	1	71	1	ICH	27		119	0	76	0	191	0	0		72	0	665	3	3	3			11	19	3	20	8	0	6	4	3	3	3	2	2	4	4	6	4
	92	1	70	2	ICH	28		61	0	48	0	165	0	0		72	0	256	2	2	2			22	17	6	8	1	0	0	0	0	0	0	0	0	0	0	0	0
	93	1	39	1	ICH	21		216	11	143	0	265	9	0		134	1							2	21	2	14	4	2	8	3	0	4	3	1	0	0	0	0	0
	94	1	76	1	ICH	28		74	0	51	0	100	0	0		79	0	153	0	0	0			19	20	4	18	11	0	0	2	1	2	1	1	0	1	0	0	0
	95	1	74	2	ICH	27																		26	27	6	2	0	2	4	0	0	0	0	0	0	0	0	0	0
	96	1	53	2	ICH	30		69	0	58	0	141	0	0		63	0	94	0	0	0			24	36	6	2	1	0	0	0	0	0	0	0	0	0	0	0	0
	97	1	71	1	ICH	19										123	1							4	13	2	20	1	1	0	3	0	3	0	0	0	0	0	0	0
	98	1	46	1	ICH	22		97	0	63	0	127	0	0		69	0	199	0	0	0			9	17	3	23	7
	99	1	65	1	ICH	23		85	0	78	0	177	1	1		61	0	292	3	3	2			9	14	3	27	16	12	12	9	2	2	0	3	0	2	4	0	0
	100	1	28	2	ICH	29		79	0	66	0	133	0	0		61	0	105	0	0	0			14	22	6	3	1	4	2	2	4	2	2	0	1	0	0	1	0
	101	1	57	1	ICH	28		70	0	50	0	141	0	0		23	0	73	0	0	0			20	29	4	13	4
	102	1	54	2	ICH	26		60	0	44	0	111	0	0		53	0	221	0	0	0			21	21	6	2	0	0	0	0	0	0	0	0	0	0	0	0	0
	103	1	17	2	ICH	27		77	0	64	0	143	3	3		38	0	110	0	0	0			15	18	4	19	4	3	2	0	0	0	0	0	0	0	0	0	0
	104	1	56	1	ICH	22		102	1	68	0	273	1	0		79	0	543	1	1	1			6	9
	105	1	74	1	ICH	26		85	0	56	0	312	3	3		86	0	340	1	1	1			12	16
	106	1	48	3	ICH	19		189	7	100	5	34	14	7		174	1	370	5	4	5			6	4	1	24	7	4	3	0	4	3	0	0	0	3	0	0	0
	107	1	52	1	ICH	21		141	1	125	0	270	4	3		141	0							5	12	2	28	13	0	0	0	0	0	0	0	0	0	0	0	0
	108	1	68	1	ICH	28		128	1	110	0	42	20	19		245	0	541	2	2	0			8	14	1	22	5	0	2	0	0	1	0	1	0	0	0	0	0
	109	1	59	1	ICH	24		71	0	64	0	200	5	5		95	0	618	5	5	5			15	20	4	14	5
	110	1	73	2	ICH	25		105	0	72	0	314	2	2		98	0	586	2	2	2			8	11
	111	1	61	2	ICH	17										168	1
	112	1	79	3	ICH	25		64	0	42	0	163	0	0		67	0	229	2	2	1			21	17	6	4	2	0	3	0	0	1	0	6	0	0	0	0	0
	113	1	67	1	ICH	28		65	1	70	0	154	1	0		75	0	192	0	0	0			7	8	2	4	3
	114	1	66	3	ICH	29		82	1	64	0	218	0	0		117	0	274	3	3	2			31	9	3	22	10	2	0	0	0	0	0	0	0	4	0	0	0
	115	1	39	2	ICH	28		66	0	46	0	110	0	0		35	0	67	0	0	0			25	19	6	7	5
	116	1	59	3	ICH	27		65	0	43	0	124	0	0		36	0	68	0	0	0			17	29	6	8	1	0	0	0	0	0	0	0	0	0	0	0	0
	117	1	69	1	ICH	21		116	0	113	0	330	5	5		207	1	367	4	3	3			5	7	1	17	4
	118	1	79	1	ICH	30		76	0	114	0	313	5	5		81	0	516	2	2	2			10	24	4	10	3
	119	1	60	3	ICH	29		46	0	39	0	74	0	0		83	0	217	1	1	1			31	17	6	4	2	0	0	0	0	0	0	0	0	0	0	0	0
	120	1	72	1	ICH	23		141	2	63	1	186	22	20		138	0	556	1	1	1			7	16	2	28	15
	121	1	65	2	ICH	23		118	0	114	0	246	2	2		88	0	333	3	3	2			11	20	2	19	10
	122	1	35	3	ICH	27		75	0	57	0	158	3	3		32	0	54	0	0	0			27	22	5	10	4
	123	1	75	1	ICH	23		184	10	138	1	111	11	1		256	2	168	1	0	0			2	7	1	38	31
	124	1	32	2	ICH	26		79	0	51	0	136	1	1		46	0	108	0	0	0			8	19	6	1	1	0	0	0	0	0	0	0	0	0	0	0	0
	125	1	75	1	ICH	22		265	0	327	2	0	5	5
	126	1	75	2	ICH	25		58	1	41	0	169	5	4		78	0	285	1	1	1			7	12	3	25	18	0	0	0	0	0	0	0	0	0	0	0	0
	127	1	58	2	ICH	27		41	0	60	0	158	1	1		62	0	102	1	1	1			17	29	4	22	7
	128	1	70	3	ICH	16																							1	3	1	0	0	0	1	0	6	0	0	0
	129	1	55	1	ICH	27		75	0	49	0	146	0	0		37	0	75	0	0	0			17	15	6	7	4	3	3	0	0	0	0	0	0	0	0	0	0
	130	1	61	2	ICH	29		68	0	46	0	166	0	0		30	0	71	0	0	0			6	31	6	11	2	3	0	3	0	0	0	0	0	0	0	0	0
	131	1	78	1	ICH	24		108	6	68	2	358	2	0		79	0	700	6	6	4			2	10	3	19	8
	132	1	59	2	ICH	28		94	0	43	0	186	0	0		79	0	156	2	2	0			22	22	3	18	9	12	12	0	0	0	0	0	0	6	0	1	6
	133	1	56	1	ICH	25		85	1	58	0	129	2	1		73	0	154	1	1	0			4	19	4	22	9
	134	1	71	1	ICH	29		62	0	54	0	143	3	3		79	0	166	1	1	1			20	29	6	5	0
	135	2	16	2	CVT	23	9	79	0	59		138	1	1		29	0	91	0		0			16	28	6	6	2
	136	2	36	3	CVT	29	9	62	1	46		120	0	0		71	0	120	0		0		72	11	11	6	2	0	0	0	0	0	4	0	0	0	0	0	0	0
	137	2	19	3	CVT	29	6	51	0	37		90	4	4		15	0	51	0		0		100	15	41	3	19	1	0	0	0	0	0	0	0	0	0	0	0	0
	138	2	31	3	CVT	29	8	71	0	53		118	1	1		25	0	52	0		0		89	23	40	6	5	0	0	0	0	0	0	0	0	0	0	0	0	0
	139	2	34	2	CVT	30	5	65	0	54		126	1	1		22	0	98	0		0		131	18	19	6	4	0
	140	2	23	2	CVT	29	3	48	0	36		97	2	2		21	0	69	0		0		52	14	20	6	7	1	1	0	0	2	0	3	0	0	0	0	0	0
	141	2	45	1	CVT	24	5	98	0	85		147	0	0		75	0	214	0		0		44	10	16	4	10	0
	142	2	47	1	CVT	27	4	56	0	46		129	0	0		26	0	87	0		0		166	15	28	5	8	0	0	0	0	0	0	0	0	0	0	0	0	0
	143	2	45	2	CVT	22	8	108	0	65		193	3	3		63	0	225	0		0		62	6	19	1	20	0
	144	2	22	1	CVT	26	4	100	0	88		166	1	1		45	0	144	0		0		56	19	31	3	11	0	1	1	1	0	2	0	0	0	0	0	0	0
	145	2	37	3	CVT	23	6	70	1	53		115	1	0		31	0	73	0		0			7	20	6	2	2
	146	2	40	3	CVT	28	6	47	0	40		74	1	1		28	0	77	0		0		93	19	34	6	8	3
	147	3	51	3	INFARCT	30	6	67	0	47	0	129	0	0	6	90	0	80	0	0	0	22		30	37	6	5	1	0	0	0	0	0	4	0	0	0	0	0	0
	148	3	74	3	INFARCT			100	2	83	0	248	7	5		78	0	177	0	0	0			10	28	6	2	0
	149	3	48	1	INFARCT	27	4	85	2	64	0	143	2	0	4	52	2	593	6	4	3	16		20	20	2	27	12
	150	3	50	2	INFARCT	29	6	80	0	64	0	173	0	0	6	43	0	93	0	0	0	12		16	31	6	2	1	4	6	6	6	6	6	6	0	6	0	1	0
	151	4	25	2	INFARCT		6	56	0	57	0	108	0	0	2	67	0	80	0	0	0	17	105	26	39	6	6	1
	152	5	22	3	INFARCT	29	7	48	0	38	0	75	0	0	6	39	0	63	0	0	0	17	93	39	65	6	5	0	0	0	0	0	1	0	0	0	0	0	0	0
	153	5	75	3	INFARCT	30	7	65	0	50	0	129	1	1	6	40	0	130	0	0	0	29	105	22	39	6	4	1	1	0	0	0	0	0	0	0	0	0	0	0
	154	5	47	2	INFARCT	29	4	88	0	56	0	157	0	0	6	43	0	140	0	0	0	21	89	20	28	6	6	4	0	0	0	0	0	0	0	0	0	0	0	0
	155	6	46	3	ACoA	24	4	72	0	54	0	104	0	0	1	44	0	159	2	2	2	13	79	5	14	5	18	7	8	12	12	4	2	0	6	0	12	1	2	0
	156	7	50	3	INFARCT	29	8	57	0	40	0	67	0	0	6	36	0	85	0	0	0	16	91	31	50	6	5	1
	157	7	50	2	INFARCT	28	4	75	0	45	1	146	0	0	4	35	0	111	0	0	0	26	122	14	13	4	8	0
	158	7	50	2	INFARCT	29	6	54	0	37	0	77	0	0	6	32	0	82	0	0	0	3	71	14	30	5	15	5
	159	7	50	2	INFARCT	27	6	61	0	45	0	119	1	1	6	118	0	128	0	0	0	28	58	21	27	6	2	1
	160	7	37	2	ICH	29	7	59	0	42	0	114	5	5	3	99	0	105	0	0	0	15	110	15	28	6	2	2
	161	7	57	3	ICH	29	5	95	0	59	0	132	0	0	6	39	0	117	0	0	0	12	68	23	33	6	1	0
	162	7	54	2	INFARCT	26	6	53	0	45	0	97	1	1	1	65	0	146	0	0	0	26	106	18	27	3	30	16
	163	8	31	2	ACoA	30	7	65	0	51	0	116	1	1	6	35	0	57	0	0	0	19	93	12	18	6	2	0
	164	8	33	2	ACoA	30	5	59	0	43	0	110	0	0	6	28	0	56	0	0	0	23	106	27	36	6	1	1	12	12	12	12	9	9	6	0	6	0	0	12
	165	8	64	3	ACoA	30	6	45	0	37	0	80	0	0	6	34	0	74	1	1	0	19	98	22	42	6	0	0
	166	8	19	3	INFARCT	27	6	58	0	33	0	110	0	0	5	25	0	73	0	0	0	15	94	28	25	6	0	1	8	3	0	2	1	0	0	0	6	0	0	0
	167	8	41	2	ACoA	23	4								3	34	0	170	2	2	1	14	82	8	10	6	4	2	12	12	12	4	12	12	9	4	9	9	12	12
	168	8	48	2	ACoA	30	5	80	0	66	0	160	0	0	3	45	0	138	0	0	0	31	57	13	26	6	6	5	2	2	1	1	1	1	2	1	2	1	0	0
	169	8	41	1	ACoA	28	5	62	0	54	0	97	0	0	5	54	0	145	0	0	0	22	98	21	24	5	9	6	0	0	0	0	0	0	0	0	0	0	0	0
	170	8	38	3	ACoA	28	6	56	0	37	0	118	0	0	5	28	0	83	1	1	0	20	91	17	42	6	0	0	0	2	0	0	0	2	4	0	0	0	0	0
	171	8	47	2	INFARCT	27	4	169	0	113	1	377	0	0	4	89	0	147	1	1	1	12	50	13	28	6	0	0	0	0	0	0	2	0	0	0	2	0	0	0
	172	8	48	2	ACoA	30	6	92	1	62	0	163	0	0	5	56	0	111	0	0	0	10	83	12	21	6	1	1	6	4	0	1	1	4	4	6	0	1	1	0
	173	8	54	3	ACoA	29	7	58	0	46	0	150	0	0	6	43	0	76	0	0	0	12	64	47	53	6	0	0	0	0	0	0	0	0	0	0	0	0	0	0
	174	8	41	2	ACoA	29	5	51	0	47	0	99	0	0	6	35	0	77	0	0	0	15	96	29	27	6	2	0	2	1	0	0	1	0	0	0	0	0	0	0
	175	8	27	3	INFARCT	30	7	57	0	48	0	86	0	0	4	74	0	169	0	0	0	22	105	26	34	5	11	6	0	0	0	0	0	0	0	0	0	0	0	0
	176	8	54	3	INFARCT	24	3	153	6	75	0	402	52	46	2	282	0	152	3	3	3	30	56	7	7	3	18	3
	177	8	25	3	INFARCT	30	6	50	0	40	0	77	1	1	6	31	0	56	0	0	0	4	90	15	29	6	4	0
	178	8	25	3	INFARCT	28	5	70	0	49	0	95	0	0	5	33	0	80	0	0	0	5	97	25	32	6	4		0	0	0	0	0	0	0	0	0	0	0	0
	179	8	46	3	INFARCT	30	6	69	0	52	0	102	0	0		19	1	65	0	0	0		79	26	31	6	4
	180	8	68	2	ICH	26	5	94	0	64	0	164	1	1		73	0	120	0	0	0		99	20	31
	181	8	81	1	INFARCT	28	4	94	1	84	0	219	6	5		65	0		3	3	3	28	86	11	17	4	11	4	2	3	4	0	2	0	0	0	0	0	0	0
	182	8	60	3	INFARCT	26	6	83	0	46	0	225	1	1	4	118	1	200	0	0	2	20	111	15	17	5	9	5
	183	8	60	1	INFARCT	29	5	79	0	68	0	151	1	1	4	60	0	115	0	0	0	21	88	9	21	5	11	5	0	0	0	0	0	0	0	0	0	0	0	0
	184	8	27	3	ICH	30	7	41	0	34	0	137	0	0	6	24	0	36	0	0	0	6	96	24	45	6	0	0	2	0	0	0	0	0	0	0	0	0	0	0
	185	8	81	1	ICH	30	5	82	1	50	1	139	1	0	3	72	0	176	3	3	1	26	88	21	0	4	11	8
	186	8	34	2	INFARCT	30	6	75	0	44	0	162	0	0		77	0	78	0	0	0	7	98	17	18	6	3	1	0	0	0	0	0	0	0	0	0	0	0	0
	187	8	76	3	INFARCT	25	6	73	0	117	1	157	4	4	4	75	0	390	0	0	0	19	92	16	8
	188	8	72	2	ICH	24	6	125	9	47	0				3		0	153	3	3	1	11	85	13	9	2	27	19	6	8	6	0	0	0	0	0	0	0	0	0
	189	9	46	3	INFARCT	28	6	68	1	44	0	109	5	4	3	62	0	123	0	0	0	14	101	28	30	2	30	17	8	6	6	0	0	0	0	0	8	0	0	0
	190	9	49	2	INFARCT	29	6	68	0	55	0	105	2	2	5	58	0	118	1	1	0	19	108	15	28	6	0	0	6	3	2	0	1	0	0	0	4	0	0	0
	191	9	47	3	INFARCT	30	5	124	0	66	0	202	0	0	6	49	0	133	0	0	0	6	103	14	19	2	28	8	3	4	0	0	0	0	0	0	0	6	0	0
	192	9	43	3	INFARCT	28	6	55	0	45	0	123	0	0	1	53	0	84	0	0	0	12	97	16	20	6	5	1	8	8	9	0	3	12	12	8	8	0	3	0
	193	9	43	2	INFARCT	30	7	69	0	59	0	134	0	0	6	29	0	73	0	0	0	13	94	20	42	4	24	9	0	0	2	0	0	0	0	0	0	0	0	0
	194	9	34	2	INFARCT	30	5	80	0	54	0	133	0	0	6	35	0	96	1	1	0	28	96	9	21	5	18	7	0	0	0	0	0	0	0	0	0	0	0	0
	195	9	49	2	INFARCT	27	4	172	1	108	0	710	0	0	4	73	0	210	0	0	0	11	73	1	10	6	6	3	8	6	0	0	0	0	4	0	2	0	0	0
	196	9	56	3	INFARCT	22	5	71	0	52	0	145	12	12	3	35	0	222	0	0	3	34	90	21	36	6	3	0	3	3	2	0	0	0	0	0	0	1	0	0
	197	10	71	1	INFARCT	28	4	70	0	53	0	170	5	5	2	96	0	244	3	3	0	18	96	12	23	2	30	13	2	2	1	1	2	6	2	2	2	2	0	4
	198	11	45	1	INFARCT	28	5	102	1	90	0	175	6	5	6	48	1	137	1	0	1	16	48	12	22	4	20	10	8	8	8	0	6	0	6	0	0	0	0	0
	199	11	47	3	INFARCT	22	5	73	0	60	0	138	5	5	6	43	0	84	0	0	0	12	112	14	22	2	17	3	3	6	6	0	1	2	0	0	0	0	0	0
	200	2	29	2	ACoA	29	5	72	0	54	0	127	0	0		27	0	72	0	0	0	10	93	17	27	6	8	1	0	0	0	0	0	0	1	0	0	0	0	0
	201	2	40	2	ACoA	29	5	70	0	57	0	119	1	1		40	0	90	0	0	0	17	90	23	43	6	6	1	0	0	0	0	0	0	0	0	0	0	0	0
	202	2	65	1	ACoA	25	6	84	0	45	0	147	0	0		77	0	175	0	0	0	34	94	16	22	5	12	2	0	0	0	0	0	0	0	0	0	0	0	0
	203	2	48	2	ACoA	24	5	56	0	49	0	161	0	0		36	0	87	0	0	0	27	73	21	23	4	11	2	8	8	2	0	0	3	0	0	6	0	0	0
	204	2	34	2	ACoA	29	6	83	0	64	0	156	0	0		46	0	127	0	0	0	17	128	18	31	6	2	0	0	0	0	0	0	0	0	0	0	0	0	0
	205	2	28	2	ACoA	27	5	56	0	50	1	93	2	2		66	2	94	1	0	0	15	105	8	17	6	7	1	6	1	6	2	1	4	3	0	1	0	2	6
	206	2	55	3	ACoA	30	8	75	0	51	0	115	0	0		26	0	54	0	0	0	19	81	35	42	6	6	0	1	0	0	0	1	0	0	0	0	2	0	0
	207	2	49	2	ACoA	30	7	52	0	44	0	95	0	0		24	0	59	0	0	0	12	105	24	23	6	6	1	0	0	0	0	0	0	0	0	0	0	0	0
	208	2	52	2	ACoA	29	6	56	0	47	0	129	1	1		37	0	112	0	0	0	15	81	25	19	6	12	2	1	1	1	1	6	1	2	1	2	0	2	0
	209	2	36	1	ACoA	27	6	61	0	47	0	122	0	0		32	0	165	2	2	0	12	104	11	33	6	5	0
	210	2	29	3	ACoA	28	7	68	0	36	0	97	0	0		30	0	86	0	0	0	11	108	31	29	6	12	10	0	0	0	0	0	0	0	0	0	0	0	0
	211	2	44	2	ACoA	28	7	59	0	39	0	84	0	0		28	0	72	0	0	0	11	125	22	32	6	3	0	0	0	0	0	0	0	0	0	0	0	0	0
	212	2	31	3	ACoA	29	6	62	0	43	0	117	0	0		45	0	62	0	0	0	16	97	13	25	6	9	0	0	0	0	2	4	0	6	0	0	0	0	0
	213	2	39	1	ACoA	30	6	58	0	44	0	111	0	0		39	0	72	0	0	0	18	103	10	20	6	8	1	0	0	4	0	4	0	0	0	0	0	1	0
	214	2	75	1	ACoA	29	6	54	0	38	0	122	0	0		39	0	132	0	0	0	12	100	20	30	6	8	0	0	0	0	0	0	0	0	0	0	0	0	0
	215	2	33	1	ACoA	27	4	90	0	67	0	124	4	4		74	1					26	71	8	14	4	16	11	4	3	0	8	6	0	0	0	0	0	0	0
	216	2	68	1	ACoA	25	5	66	0	46	1	202	8	8		66	0					31	82	18	25	2	26	11	4	0	0	0	2	4	1	0	0	0	0	0
	217	2	51	2	ACoA	28	4	70	0	50	0	132	3	3		70	0					18	90	12	32	4	21	5	0	1	0	0	0	0	0	0	0	0	0	0
	218	2	50	2	ACoA	29	6	51	0	33	0	117	0	0		42	0	69	0	0	0	13	114	19	26	6	8	1	0	0	0	0	0	0	0	0	0	0	0	0
	219	2	36	2	ACoA	28	6	66	0	53	0	98	0	0		35	0	71	0	0	0	17	99	19	24	6	7	0	0	0	0	0	1	0	0	0	0	0	0	0
	220	2	56	2	ACoA	30	6	49	0	39	0	91	0	0		25	0	56	0	0	0	19	101	21	39	6	5	1	0	0	0	0	0	0	0	0	0	0	0	0
	221	2	49	1	ACoA	26	4	76	0	65	0	122	4	4		102	0	194	1	1	0	23	88	11	22	5	15	8	0	1	1	0	0	2	4	0	0	0	2	0
	222	2	29	1	ACoA	27	7	64	0	42	0	126	0	0		39	0	78	0	0	0	14	106	13	28	6	4	1	1	1	6	1	1	3	4	1	1	2	2	1
	223	2	53	2	ACoA	29	4	57	0	45	0	94	0	0	2	32	0	79	0	0	0	13	90	22	22	6	1	0	0	0	0	0	0	0	0	0	0	0	0	0
	224	2	54	3	ACoA	29	6	71	0	46	0	124	0	0	5	66	0	86	0	0	0	9	66	18	27	6	1	1	2	2	0	0	0	0	0	0	0	0	0	0
	225	2	42	2	ACoA	27	5	70	0	48	0	106	0	0	4	72	1	150	1	0	1	11	87	9	24	4	17	9	6	0	0	0	9	6	6	0	0	1	0	0
	226	2	60	2	ACoA	26	5	93	3	70	0	255	9	6	4	72	0	225	0	0	1	23	100	8	15	2	34	17	12	12	12	12	0	4	12	0	6	2	0	9
	227	2	61	1	ACoA	30	5	56	0	38	0	95	0	0	2	36	0	56	0	0	0	10	90	28	27	6	6	4	3	2	0	0	0	0	0	0	0	0	0	0
	228	2	62	1	ACoA	28	4	90	0	67	0	160	2	2	6	85	0	225	0	0	0	13	92	5	12	6	2	1	8	0	0	0	0	0	0	0	0	0	0	0
	229	2	61	2	ACoA	28	6	93	0	50	0	215	0	0	5	20	0	200	3	3	0	19	92	8	23	4	8	3	0	0	0	0	0	0	0	0	0	0	0	0
	230	2	54	2	ACoA	27	5	130	0	61	0	200	0	0	2	76	0	150	0	0	0	17	82	16	26	6	1	0	6	0	0	6	9	9	6	2	0	0	0	0
	231	2	47	2	ACoA	21	5	45		40		95	1	1	1	21	0	110	1	1	0	17	95	15	29	6	10	3	0	0	0	3	3	16	0	0	0	0	0	0
	232	2	22	3	ACoA	25	5	56		47		92	0	0	5	33	0	62	0	0	0	14	109	13	29	2	18	6	0	0	0	2	1	0	0	0	0	0	0	0
	233	2	55	2	ACoA	29	7	60		60		150	8	8	4	45	0	130	1	1	0	25		18	37	5	18	8	0	0	1	0	1	0	0	0	0	0	0	0
	234	2	69	2	ACoA	25	4	100	0	86	0	320	5	5	1	65	0	195	0	0	0	14	85	7	19	6	8	4	12	12	0	6	0	0	0	0	0	0	0	0
	235	12	36	3	INFARCT	27	4	65	0	53	1	93	0	0	6	35	0	94	1	1	1	8	91	16	24	6	3	2	0	0	0	0	0	0	0	0	0	0	0	0
	236	12	69	1	INFARCT		3	72	0	53	0	115	0	0		62	0	432	3	3	0	28	68	9	31	5	14	11	0	0	0	0	0	0	0	0	0	0	0	0
	237	12	49	2	INFARCT	24	4	90	0	58	2	138	0	0	5	53	0	109	0	0	0	14	94	9	21	5	22	8	3	6	12	0	1	0	2	0	0	0	0	0
